# Supplementary material for: Elucidating the spatio-temporal dynamics of the Plasmodium falciparum basal complex
Source: PLoS Pathog. 2024 Jun 3;20(6):e1012265. doi: 10.1371/journal.ppat.1012265 (PMC11175456; doi:10.1371/journal.ppat.1012265)
Supplement: S1 Table — (XLSX) [file ppat.1012265.s010.xlsx]

## Sheet: Sheet1
	Supplementary Table 1 (All Primers)
	Name	Sequence
	oJDD4293	GCTCTAAAACctgattttagttctggtcgtcAATATTATATACTTAATATGAAATATG
	oJDD4925	CGTAcccgggttaCAGATCCTCTTCGCTGATAAGTTTC
	oJDD6358	CATGGCGGCCGCGAACATCAATATATATTTTTTAATATATGTTGATAATTATAGTGTCC
	oJDD6798	GTACAGGGTCTCGGACGcgctctcgaggcgcctgatg
	oJDD6799	GTACAGGGTCTCGAGGCCTctccacgcgtcagagtattctatag
	oJDD6800	GTACAGGGTCTCGGCCTCCTAGAGAAGGAGGAGATATATATTCTGATG
	oJDD6801	GTACAGGGTCTCGaGTATATATTTTGTTTTTCTTATATCTGTTTTTTATATTTTGTAATAC
	oJDD6802	GTACAGGGTCTCGTACtacttaagtaactaagatatcaatttatagaaacaaaatatatac
	oJDD6803	GTACAGGGTCTCGctagatttaataaatatgttcttatatataatgag
	oJDD6804	GTACAGGGTCTCGctagGGTAGTGGTAAAACGGAAAATTGTAAATTTC
	oJDD6805	GTACAGGGTCTCGCGTCCACATCTACTACTATTATTATTCTTTATAGTTC
	oJDD7203	TTGTCGACGACGGCGGTCTCCGTCGTCAGGATCATCGCGGCCGCGAACATCAATATATATTTTTTAATATATGTTG
	oJDD7213	TTGTCGACGACGGCGGTCTCCGTCGTCAGGATCATCGCGGCCGCCCTTTATGTTAATTGTTTTTTGTTCACATG
	oJDD7226	GATTTATATTTTATAATAATAAATACCTAATAGAAATATATCAGGATCCATGGCACCTTTGTCTCAAGAAG
	oJDD7227	GTTTATGTTTTTATTTTTATAATATTTTTAATCTATTATTAAATAAGCTTATTAGCCCTCCCACACATAACC
	oJDD7317	GCTGGGAGGCTAGCCATATTATCCTCCTCTCCTTTCGAAACCATCCATGGTTGCTCATCCTTAAAGTTG
	oJDD7318	GGGAGGCTAGCCATATTATCCTCCTCTCCTTTCGAAACCATCCATGGGATTGATAAATAATTTGCGAAC
	oJDD7401	CGGCTTGTCGACGACGGCGGTCTCCGTCGTCAGGATCATCGCGGCCGCATGTTTGAATTTTAATAAC
	oJDD7402	GATGATGGCCATGTTATCCTCCTCGCCCTTGCTCACCATCCATGGagaaccaccaccaccGGAac
	oJDD7466	CCAAGTCTTCCTCCGATATCAGTTTTTGCTCCATCCATGGagaaccaccaccaccGGAaccaccGCCCCCTTCGGTAATCGGCAGGATCTTC
	oJDD7736	GTTAACGATGAACTAAATAAGTTCGCAAATTATTTATCAATCCCATGGATGGTGAGCAAGGGCGAGG
	oJDD7737	GTAGACCCCATTGTGAGTACATAAATATATTATATAACTCGACGGTACCTTACTTGTACAGCTCGTCCATGC
	oJDD7781	TAATTGTATTATTTTAAGTGTAGTTAATTCATCAAATACTTAAGCAATTTATAGAAACAAAATATATACTTGTATAATTTTATTTTTTTATATAAATC
	oJDD7782	CGACTCACTATAGAATTGCTGCAGCGTACGTATCGATTCCTAGGCTAGATTTAATAAATATGTTCTTATATATAATGAGAAATAAATATTTAAC
	oJDD6806	TATTGATAGTTGTATCAGGACATAG
	oJDD6807	AAACCTATGTCCTGATACAACTATC
	oJDD6808	TATTGCAACTAATAAAAGAGAAGCA
	oJDD6809	AAACTGCTTCTCTTTTATTAGTTGC
	oJDD7748	CGACGACGGCGGTCTCCGTCGTCAGGATCATCGCGGCCGCCATAATGATAAAAAGATATAAAGAGAAAATATGTTAATTTATTCC
	oJDD7749	TGGAGTGTGTCTAGAGGTTAGGCCTGATATATTTTTTTTTTTGTTTATCAAAAAATGTGTTGTAGAAAG
	oJDD7750	AAAATATATCAGGCCTAACCTCTAGACACACTCCAATATAAAAAATTTATATATATATATATATTTTTAATACATC
	oJDD7751	GAACATCGTAAGGGTACATATAACTTCGTATAATGTATGCTATACGAAGTTATCAAAAAGAAAATATATATGTATATTAGATATTATACTTCCCC
	oJDD7752	CGAAGTTATATGTACCCTTACGATGTTCCTGACTATGCGGGCTATCCCTATGACGTCCCGGACTATGCCGAGATGACGGACAATACGGCGG
	oJDD7753	GATAACTTCGTATAATGTATGCTATACGAAGTTATTTACAGAAAGGACTTCTTCGTCATGATGG
	oJDD7754	CCCATTGTGAGTACATAAATATATTATATAACTCGACGGTACCCCATGGATAACTTCGTATAATGTATGCTATACG
	oJDD7755	TATTGTATTGTATAAAAGTCCTCAA
	oJDD7756	AAACTTGAGGACTTTTATACAATAC
	oJDD8042	GAACATCGTAAGGGTACATCAAAAAGAAAATATATATGTATATTAGATATTATACTTCCCC
	oJDD8043	CTTTTTGATGTACCCTTACGATGTTCCTGACTATGCG
	oJDD8044	CCCATTGTGAGTACATAAATATATTATATAACTCGACGGTACCTTACAGAAAGGACTTCTTCGTCATGATGG
	oJDD8323	GTTTTCCCATCAAAAAGAAAATATATATGTATATTAGATATTATACTTCCCC
	oJDD8324	CATATATATTTTCTTTTTGATGGGAAAACCTATACCGAACCCC
	oJDD8325	ccaccaccaccGGAaccaccGCCCCCGGTACTATCCAGTCCCAGCAACG
	oJDD8326	GGGGGCggtggtTCCggtggtggtggttctATGACGGACAATACGGCGGTC
	oJDD8568	GGCTCTAGAGGTTAGGCCTGATATATTTTTTTTTTTGTTTATCAAAAAATGTGTTGTAGAAAG
	oJDD8569	ATATATCAGGCCTAACCTCTAGAGCCTTCAACTTGTTAGATACAGATGGAACAGG
	oJDD8570	GGTGTAGAAATCTTCGAAGCTGATCTCGCCCTCCCCCTTGCTATCGGCCCTGTCTATCATATCTCTTAATTCTTCATCTGTTAAGGTTTC
	oJDD8571	cgtccgtatcgacctttctctgccttgccagacagtgggcccTTACAGAAAGGACTTCTTCGTCATGATGGTGTAGAAATCTTCGAAGCTGATC
	CA Centrin2 sequence	ATGACGGACAATACGGCGGTCCGGCGGAGGTACGAGAAGTCCTTTACCGAACGCCCGGGCTTCACGGAGGACGAGATCGAGGAGATCCGCGAGGCGTTTAATCTCCTGGACACGGACGGCACCGGCACGATCGACCCGAAAGAAATCAAGTGTGCGATGCAGTCGCTCGGCCTCGACGCGAAGAACCCCATGATCTTCCGGATGATCGCCGACCTGGAGAAAGATGGGTACAGCAGCATCGACTTCGAGGAGTTCATGGAGGTGATTACCAGCAAGCTCGGCAACAAGGACACGCGCGAGGGCATCCAGAGGATCTTTAACCTCTTCGATGACGACAAGACCGGGTCGATCAGCCTGAAAAACCTGAAGCGGGTCGCGAAGGAGCTGGGCGAAACGCTG…
