# Supplementary material for: Elucidating the spatio-temporal dynamics of the Plasmodium falciparum basal complex
Source: PLoS Pathog. 2024 Jun 3;20(6):e1012265. doi: 10.1371/journal.ppat.1012265 (PMC11175456; doi:10.1371/journal.ppat.1012265)
Supplement: S2 Table — (XLSX) [file ppat.1012265.s011.xlsx]

## Sheet: Sheet1
Line Name	HDR Plasmid (name)	HDR Plasmid (descrption)	Parental line	SpCas9 + targeting guide RNA plasmid	Targeting plasmid reference	drug for selection	drugs for maintaining parental line
PfSLACR-mCherry	pAM192	PfSLACR-mCherry	Pf3D7	pRR219/222	[1]	WR99210
∆PfMyoJ	pAM135	PfMyoJ knockout	Pf3D7-DiCre	pAM161-2	Current study	WR99210
PfMyoJ-smV5; PfCINCH-smMyc	pAM27	PfCINCH-smMyc	PfMyoJ-smV5 (in Pf3D7)	pRR99	[2]	BSD	WR99210
PfSLACR-smV5; PfCINCH-smMyc	pAM27	PfCINCH-smMyc	PfSLACR-smV5 (in Pf3D7)	pRR219/222	[1]	BSD	WR99210
PfCINCH-mScarlet; PfMyoJ-mNeonGreen	pAM174	PfMyoJ-mNeonGreen	PfCINCH-mScarlet (in Pf3D7)	pRR99	[2]	BSD	WR99210
PfCINCH-mScarlet; PfSLACR-mNeonGreen	pAM175	PfSLACR-mNeonGreen	PfCINCH-mScarlet (in Pf3D7)	pRR99	[2]	BSD	WR99210
PfSLACR-mCherry; PfMyoJ-mNeonGreen	pAM174	PfMyoJ-mNeonGreen	PfSLACR-mCherry (in Pf3D7)	pRR219/222	[1]	BSD	WR99210
∆PfMyoJ; PfMORN1- loxPsmV5	pAM163	PfMORN1- loxPsmV5	∆PfMyoJ (in Pf3D7-DiCre)	pAM153-5	[1]	BSD	WR99210
PfCINCH-mNeonGreen; PfIMC1c-mCherry	pAM179	PfIMC1c-mCherry	PfCINCH-mNeonGreen (in Pf3D7)	pRR99	Rudlaff, 2019	BSD	WR99210
PfMyoJ-smV5; PfSLACR-smMyc	pAM160	PfSLACR-smMyc	PfMyoJ-smV5 (in Pf3D7)	pAM153-5	[1]	BSD	WR99210
PfSLACR-smV5; PfMyoJ-smMyc	pAM185	PfMyoJ-smMyc	PfSLACR-smV5 (in Pf3D7)	pRR219/222	[1]	BSD	WR99210
2HA-PfCen2 (Ep)	pAM197	2HA-PfCen2 (episomally maintained)	Pf3D7-DiCre	NA	NA	WR99210
smV5-PfCen2 (Ep)	pAM203	smV5-PfCen2 (episomally maintained)	Pf3D7-DiCre	NA	NA	WR99210
PfCen2Tet	pAM206	PfCen2Tet	Pf3D7-DiCre	pAM193	Current study	WR99210, ATc
jGCaMP7c	pIA06	jGCaMP7c variant 1513 under control of hsp86 promoter; BXB1 integrase	NF54 attB cg6	NA	NA	WR99210
References
1. Morano AA, Rudlaff RM, Dvorin JD. A PPP-type pseudophosphatase is required for the maintenance of basal complex integrity in Plasmodium falciparum. Nat Commun. 2023;14(1):3916. Epub 2023/07/04. doi: 10.1038/s41467-023-39435-z. PubMed PMID: 37400439; PubMed Central PMCID: PMCPMC10317984.
2. Rudlaff RM, Kraemer S, Streva VA, Dvorin JD. An essential contractile ring protein controls cell division in Plasmodium falciparum. Nat Commun. 2019;10(1):2181. Epub 2019/05/18. doi: 10.1038/s41467-019-10214-z. PubMed PMID: 31097714; PubMed Central PMCID: PMCPMC6522492.
