# Supplementary material for: Elucidating the spatio-temporal dynamics of the Plasmodium falciparum basal complex
Source: PLoS Pathog. 2024 Jun 3;20(6):e1012265. doi: 10.1371/journal.ppat.1012265 (PMC11175456; doi:10.1371/journal.ppat.1012265)
Supplement: S1 Data — (XLSX) [file ppat.1012265.s022.xlsx]

## Sheet: Fig 1e
Left Graph				Right Graph
distance (um)	PfCINCH	PfMyoJ		distance (um)	PfCINCH	PfMyoJ
0	0.016	0.051		0	0.028	0.093
0.03529	0.016	0.049		0.03529	0.029	0.096
0.07058	0.015	0.047		0.07058	0.031	0.094
0.10587	0.016	0.046		0.10587	0.034	0.088
0.14116	0.019	0.047		0.14116	0.038	0.083
0.17645	0.024	0.049		0.17645	0.04	0.083
0.21174	0.037	0.05		0.21174	0.04	0.089
0.24703	0.073	0.052		0.24703	0.038	0.097
0.28232	0.151	0.054		0.28232	0.036	0.1
0.31761	0.285	0.061		0.31761	0.035	0.094
0.3529	0.47	0.073		0.3529	0.037	0.086
0.38819	0.676	0.09		0.38819	0.043	0.08
0.42348	0.861	0.105		0.42348	0.049	0.078
0.45877	0.978	0.12		0.45877	0.055	0.076
0.49406	1	0.141		0.49406	0.069	0.076
0.52935	0.932	0.177		0.52935	0.104	0.083
0.56464	0.804	0.24		0.56464	0.177	0.105
0.59993	0.654	0.344		0.59993	0.299	0.145
0.63522	0.512	0.498		0.63522	0.462	0.196
0.67051	0.393	0.68		0.67051	0.649	0.247
0.7058	0.304	0.843		0.7058	0.827	0.293
0.74109	0.251	0.952		0.74109	0.957	0.334
0.77638	0.235	1		0.77638	1	0.379
0.81167	0.246	0.999		0.81167	0.942	0.44
0.84696	0.269	0.966		0.84696	0.8	0.531
0.88225	0.294	0.918		0.88225	0.613	0.66
0.91754	0.327	0.869		0.91754	0.429	0.808
0.95283	0.383	0.813		0.95283	0.281	0.937
0.98812	0.473	0.735		0.98812	0.187	1
1.02341	0.585	0.628		1.02341	0.138	0.969
1.0587	0.688	0.505		1.0587	0.118	0.836
1.09399	0.739	0.389		1.09399	0.111	0.633
1.12928	0.711	0.292		1.12928	0.102	0.419
1.16457	0.61	0.216		1.16457	0.09	0.251
1.19986	0.463	0.16		1.19986	0.075	0.152
1.23515	0.307	0.12		1.23515	0.062	0.109
1.27044	0.172	0.089		1.27044	0.053	0.098
1.30573	0.073	0.068		1.30573	0.047	0.095
1.34102	0.017	0.055		1.34102	0.042	0.088
1.37631	0	0.047		1.37631	0.039	0.078
1.4116	0	0.044		1.4116	0.036	0.069
1.44689	0.004	0.044		1.44689	0.034	0.065
1.48217	0.011	0.046		1.48217	0.034	0.065
Image File	Slices/Points			Image File	Slices/Points
CZI_1e	19			CZI_1e	24

## Sheet: Fig 1f
Left Graph				Right Graph
distance (um)	PfCINCH	PfSLACR		distance (um)	PfCINCH	PfSLACR
0	0.068	0.049		0	0.037	0.044
0.03529	0.069	0.047		0.03529	0.037	0.047
0.07058	0.068	0.042		0.07058	0.036	0.049
0.10587	0.063	0.038		0.10587	0.033	0.05
0.14116	0.056	0.034		0.14116	0.026	0.048
0.17646	0.044	0.033		0.17646	0.019	0.044
0.21175	0.029	0.032		0.21175	0.013	0.041
0.24704	0.013	0.032		0.24704	0.017	0.043
0.28233	0.008	0.031		0.28233	0.046	0.049
0.31762	0.022	0.031		0.31762	0.124	0.056
0.35291	0.066	0.031		0.35291	0.265	0.065
0.3882	0.153	0.033		0.3882	0.467	0.075
0.42349	0.286	0.04		0.42349	0.685	0.085
0.45878	0.449	0.052		0.45878	0.885	0.103
0.49407	0.628	0.067		0.49407	0.994	0.146
0.52937	0.802	0.085		0.52937	1	0.231
0.56466	0.934	0.109		0.56466	0.903	0.361
0.59995	1	0.152		0.59995	0.756	0.519
0.63524	1	0.23		0.63524	0.621	0.683
0.67053	0.935	0.352		0.67053	0.521	0.832
0.70582	0.827	0.523		0.70582	0.462	0.955
0.74111	0.678	0.715		0.74111	0.441	1
0.7764	0.537	0.887		0.7764	0.468	0.985
0.81169	0.411	1		0.81169	0.54	0.881
0.84699	0.299	1		0.84699	0.661	0.736
0.88228	0.214	0.911		0.88228	0.79	0.561
0.91757	0.149	0.718		0.91757	0.893	0.389
0.95286	0.104	0.503		0.95286	0.927	0.247
0.98815	0.075	0.304		0.98815	0.872	0.147
1.02344	0.066	0.164		1.02344	0.749	0.087
1.05873	0.066	0.082		1.05873	0.573	0.059
1.09402	0.071	0.044		1.09402	0.386	0.047
1.12931	0.077	0.034		1.12931	0.224	0.044
1.1646	0.079	0.03		1.1646	0.1	0.044
1.1999	0.079	0.027		1.1999	0.032	0.045
1.23519	0.077	0.025		1.23519	0.003	0.047
1.27048	0.073	0.023		1.27048	0.003	0.047
1.30577	0.067	0.024		1.30577	0.012	0.044
1.34106	0.06	0.025		1.34106	0.022	0.042
1.37635	0.052	0.027		1.37635	0.029	0.041
1.41164	0.042	0.027		1.41164	0.032	0.044
1.44693	0.034	0.027		1.44693	0.033	0.049
1.48222	0.029	0.026		1.48222	0.034	0.054
Image File	Slices/Points			Image File	Slices/Points
CZI_1f	14			CZI_1f	50

## Sheet: Fig 2c
	TP1	TP2	TP3	TP4
	0.03529	0.03528	0.07055	0.31766
	0.10588	0.14112	0.10582	0.28236
	0.10588	0.03528	0.03527	0.31766
	0.10588	0	0.07055	0.14118
	0.07059	0.03528	0.21164	0.31765
	0.03529	0.14112	0.10582	0.14118
	0.17646	0.03528	0.17636	0.17647
	0	0.03528	0.10582	0.31766
	0.07059	0.10584	0.14109	0.14118
	0.10588	0.07056	0.14109	0.21177
	0.03529	0.03528	0.07055	0.17648
	0.14117	0.07056	0.1411	0.28236
	0	0.14112	0.10582	0.17648
	0	0.14112	0.10582	0.21177
	0.0353	0.10584	0.10582	0.10589
	0.14117	0.07056	0.10582	0.28236
	0.10587	0.03528	0.07055	0.21177
	0	0.10584	0.14109	0.21177
	0.03529	0.07056	0.10582	0.17648
	0.10588	0.10584	0.10582	0.17648
	0.07059	0.07056	0.10582	0.17648
	0.03529	0.07056	0.07055	0.24706
	0.03529	0.07056	0.14109	0.10588
	0.0353	0.07057	0.10582	0.45883
	0.07058	0.14112	0.10582	0.38825
	0.03529	0.14112	0.07055	0.07059
	0.10588	0.10584	0.10582	0.14118
	0.03529	0.10584	0.10582	0.42354
	0.03529	0.10584	0.10582	0.10588
	0.07058	0.07056	0.14109	0.42354
	0.0353	0.07056	0.03527	0.0353
	0.03529	0.24696	0.21164	0.35295
	0	0.10584	0.10582	0.0353
	0.03529	0.10584	0.17636	0.38825
	0.07058	0.14112	0.10582	0.35295
	0	0.03528	0.1411	0.07059
	0.10587	0.07056	0.07054	0.45883
	0.03529	0.10584	0.07054	0.24707
	0.07059	0.03528	0.10582	0.17647
	0	0.07056	0.17636	0.17647
	0	0.03528	0.07055	0.17648
	0	0.14112	0.10582	0.28236
	0.07059	0.07056	0.10582	0.07059
	0.07058	0.03528	0.31746	0.21177
	0.03529	0.10584	0.03527	0.10589
	0.07059	0.10584	0.07055	0.14118
	0.10587	0.07056	0.17636	0.17648
	0.10588	0.07056	0.1411	0.10589
	0.14117	0.03528	0.10582	0.21177
	0.07059	0.10584	0.17636	0.14118
	0.0353	0.10584	0.03527	0.14118
	0	0.24696	0.07055	0.42354
	0	0	0.10582	0.07059
	0.03529	0.07056	0.21169	0.35295
	0.03529	0.10584	0.1764	0.03529
	0	0.14112	0.17641	0.03529
	0.14117	0.03528	0.1764	0.38825
	0.03529	0.10584	0.21169	0.10589
	0	0.10584	0.21168	0.45889
	0.0353	0.03528	0.21168	0.0706
	0.0353	0.07056	0.31753	0.28238
	0.10587	0.10584	0	0.0706
	0.07057	0.10584	0.42337	0.28238
	0.07057	0.07056	0.07056	0.07059
	0.03529	0.07062	0.38809	0.52947
	0.07057	0.14125	0.07056	0.10589
	0	0.10594	0.42337	0.17649
	0.07057	0.10593	0.14112	0.0353
	0.10585	0.07062	0.28225	0.21179
	0.07057	0.14125	0.24696	0.1059
	0.07057	0.07062	0.1764	0.21179
	0	0.07062	0.1764	0.0353
	0.03528	0.07062	0.10584	0.17649
	0.07057	0.14125	0.14113	0.1059
	0.03529	0.07062	0.1764	0.24709
	0	0.14125	0.14113	0.10589
	0.07057	0.07063	0.10584	0.24709
	0.07057	0.03531	0.28225	0.0706
	0.07057	0.10594	0.10584	0.10589
	0	0.07063	0.03529	0.10589
	0.10586	0.03531	0.3528	0.24709
	0	0.14124	0.21169	0.0706
	0.07057	0.07062	0.14112	0.31769
	0	0.10593	0.24697	0.31769
	0.03528	0.07063	0.14112	0.0706
	0.07057	0.07062	0.24697	0.0353
	0.10585	0.10594	0.10584	0.31768
	0.03528	0.07062	0.14113	0.28238
	0.03528	0.03531	0.24696	0.17649
	0.03529	0.03531	0.14113	0.17649
	0.03528	0.07063	0.10584	0.45888
	0.07057	0	0.03528	0.07059
	0.03528	0.07062	0.21169	0.10589
	0.03528	0.03531	0.17641	0.45888
	0.03529	0.10594	0.1764	0.35299
	0.07057	0.03531	0.07056	0.14119
	0.03528	0.14125	0.35281	0.21179
	0.03529	0.10593	0.21169	0.17649
	0	0.14124	0.21168	0.21179
	0.14114	0.10593	0.17641	0.21179
	0.07057	0.10593	0.31753	0.17649
	0.03528	0.07062	0.10584	0.17649
	0.10585	0.10593	0.24696	0.17649
	0.03529	0.14125	0.24697	0.17649
	0.10586	0.07062	0.28225	0.17649
	0.07057	0.07062	0.10584	0.07059
	0.07057	0.17656	0.1764	0.24709
	0.03529	0.07062	0.31753	0.1765
	0.07057	0.10594	0.38808	0.10589
	0.03528	0.10594	0.10585	0.0706
	0	0.03531	0.17639	0.24709
	0.21171	0.07063	0.07056	0.14119
	0.07057	0.10593	0.10584	0.17649
	0.07057	0.14125	0.07055	0.21179
	0.03529	0.07062	0.14111	0.14119
	0.07057	0.14125	0.07056	0.14111
	0.14114	0.10594	0.14111	0.10583
	0	0.14124	0.14111	0.07055
	0.07057	0.14125	0.07055	0.21166
	0.03529	0.10593	0.14111	0.10583
	0.03528	0.07062	0.14111	0.17638
	0	0.10594	0.10584	0.10582
	0.03529	0.10594	0.14111	0.24693
	0	0.03531	0.07056	0.14111
	0	0.07062	0.03528	0.10583
	0	0.07062	0.14111	0.10583
	0.03531	0.03531	0.03527	0.10583
	0.07062	0	0.10584	0.07056
	0	0.14126	0.14111	0.1411
	0.10594	0.03532	0.10583	0.17638
	0.03532	0.14126	0.17638	0.07055
	0	0.03532	0.07056	0.14111
	0.03531	0.10595	0.14111	0.21165
	0.03532	0.07063	0.14111	0.03527
	0.03531	0.10594	0.14111	0.1411
	0.10593	0.07062	0.17638	0.1411
	0.07062	0.07063	0.3175	0.07056
	0.03532	0.10594	0.07055	0.17638
	0	0.07062	0.14111	0.14111
	0.10594	0.03531	0.07055	0.17638
	0.03531	0.10594	0.14111	0.17639
	0.10594	0	0.28222	0.14111
	0.07063	0.10594	0.3175	0.28222
	0.07062	0.03531	0.24694	0.07055
	0.07062	0.14126	0.3175	0.03528
	0.14125	0.14126	0.28222	0.52915
	0.03531	0.07063	0.28222	0.03528
	0	0.03532	0.14111	0.42332
	0.07063	0.10595	0.24695	0.31749
	0.03531	0	0.07056	0.17638
	0.10593	0.14126	0.10583	0.38804
	0	0.2472	0.17638	0.07055
	0.03531	0.10595	0.07055	0.42332
	0.03532	0.03532	0.14111	0.07055
	0.07063	0.14126	0.14111	0.10583
	0.03531	0	0.10583	0.38804
	0.07062	0.10595	0.21167	0.28222
	0.07063	0.17657	0.45861	0.1411
	0	0.10595	0.10583	0.24694
	0.03531	0.03531	0.07056	0.24693
	0.03531	0.14126	0.3175	0.21165
	0.07062	0	0.03528	0.17639
	0.07063	0.07063	0.38805	0.28221
	0.03531	0.10594	0.21167	0.07056
	0.03531	0.10594	0.21166	0.24694
	0.07063	0	0.38797	0.10583
	0.07062	0.10594	0.10581	0.21165
	0.10593	0.07063	0.10581	0.10583
	0.03531	0.10594	0.14109	0.28221
	0.10594	0.07063	0.24689	0.03527
	0.03531	0.07063	0.07054	0.45881
	0.10594	0.14125	0.10581	0.0353
	0.03531	0.10595	0.03527	0.17646
	0.10594	0.07063	0.03527	0.28235
	0.03531	0.07063	0.17635	0.17647
	0.10594	0.07063	0.07054	0.14117
	0.03531	0.07063	0.07055	0.14117
	0.07062	0.10594	0.35271	0.28234
	0.07063	0.14125	0.03527	0.17647
	0.03531	0	0	0.03529
	0.03532	0.03531	0.21163	0.07058
	0.07063	0.10595	0.10582	0.42352
	0.03531	0.21189	0.03527	0.59998
	0.03531	0.10594	0.21163	0.07059
	0	0.07063	0.07054	0.03529
	0.03531	0.03532	0.03527	0.56468
	0.07062	0.07063	0.10582	0.03529
	0.07063	0	0.14108	0.38822
	0.03531	0.10594	0.17636	0.31764
	0.03531	0.10595	0.24689	0.14117
	0.03531	0.10595	0.21163	0.21175
	0.03531	0.10594	0.17635	0.28235
	0.03529	0.10588	0.14108	0.24705
	0	0.10588	0.21162	0.17647
	0.03529	0.14117	0.07054	0.28235
	0	0	0.21162	0.14117
	0.07058	0.03529	0.07054	0.21176
	0.07058	0.17646	0.28216	0.31763
	0.10587	0	0.17636	0.17646
	0	0.10588	0.24689	0.31764
	0.07058	0.14117	0.03527	0.28235
	0.07058	0.24705	0.10581	0.10587
	0.03529	0.14117	0.17635	0.21176
	0.10587	0.03529	0.07054	0.17646
	0.03529	0.14117	0.21162	0.21175
	0.03529	0.03529	0.10581	0.21176
	0.07058	0.21175	0.21162	0.17647
	0.07058	0.07059	0.10581	0.21175
	0.03529	0.07058	0.31743	0.10588
	0.10587	0.10588	0.03527	0.10588
	0.03529	0.07059	0.07054	0.21176
	0.07058	0.10588	0.03527	0.10587
	0.07058	0.07059	0.03528	0.17646
	0.07058	0.07058	0.2469	0.10588
	0.07058	0.10588	0.07054	0.21175
	0.07058	0.03529	0.03527	0.14117
	0.10587	0.10588	0.10581	0.10587
	0.03529	0	0.07054	0.21176
	0	0.07059	0.31743	0.17646
	0.07058	0.10588	0.21162	0.10588
	0.03529	0.10587	0.21163	0.07059
	0.07058	0.03529	0.07061	0.14117
	0	0.07058	0.14122	0.14117
	0	0.10588	0.07062	0.14117
	0	0.14117	0.17653	0.14117
	0.03529	0.10588	0.07062	0.10588
	0	0.17646	0.10592	0.14117
	0.03529	0.0353	0.07062	0.14117
	0.03529	0.10588	0.14122	0.17647
	0	0.10588	0.14123	0.14117
	0	0.10588	0.10592	0.14117
	0.10587	0.07058	0.17653	0.17647
	0.07058	0.07059	0.14122	0.10588
	0.10586	0.03529	0.10592	0.17646
	0.03529	0.10588	0.07061	0.45881
	0.10587	0.03529	0.10592	0.0353
	0	0.03529	0.10592	0.17646
	0.07058	0.07059	0.17653	0.28235
	0.03529	0.10588	0.28244	0.17647
	0.10587	0.07059	0.0353	0.14117
	0.03529	0.21176	0.10592	0.14117
	0.14116	0.10588	0.03531	0.28234
	0.03529	0.10588	0.21183	0.45881
	0.03529	0.07058	0.14122	0.0353
	0.14116	0.14117	0.10592	0.17646
	0.07058	0.14117	0.14122	0.28235
	0.07058	0.10588	0.10592	0.17647
	0	0.07059	0.10592	0.14117
	0.10587	0.17646	0.10592	0.14117
	0.03529	0	0.10592	0.28234
	0.07058	0.03529	0.10591	0.45881
	0.07058	0.10587	0.14123	0.0353
	0.03529	0.10588	0.10591	0.17646
	0.03529	0.10587	0.07061	0.28235
	0.10587	0.07065	0.10591	0.17647
	0.03529	0.03532	0.10592	0.14117
	0.07059	0.1413	0.07061	0.14117
	0.07058	0.35323	0.10591	0.28234
	0.07058	0.10597	0.10592	0.45881
	0.07059	0.07065	0.10592	0.0353
	0.10588	0.14129	0.07061	0.17646
	0.0353	0.07064	0.14123	0.28235
	0.07058	0.17662	0.17653	0.17647
	0.0353	0.17661	0.14122	0.14117
	0.07059	0.28259	0.14122	0.14117
	0.03529	0.17661	0.14122	0.28234
	0.10588	0.10597	0.10591	0.45881
	0.03529	0.10597	0.07062	0.0353
	0.07058	0.10597	0.10592	0.17646
	0	0.35323	0.10592	0.28235
	0.10588	0.1413	0.17653	0.17647
	0.14118	0.24726	0.03531	0.14117
	0.10588	0.14129	0.10592	0.14117
	0	0.10597	0.07062	0.28234
	0.10588	0.21194	0.07062	0.45881
	0.07059	0.17661	0.14123	0.0353
	0.10588	0.31791	0.14123	0.17646
	0.0353	0.14129	0.17653	0.28235
	0.07059	0.10597	0.10591	0.17647
	0.03529	0.07064	0.14123	0.14117
	0.14118	0.1413	0.17653	0.14117
	0.07059	0.10597	0.24714	0.28234
	0.07059	0.14129	0.10592	0.45881
	0.03529	0.03533		0.0353
	0.0353	0.10597		0.17646
	0	0.07065		0.28235
	0.07058	0.1413		0.17647
	0.03529	0.35323		0.14117
	0.07059	0.17662		0.14117
	0.07058	0.07065		0.28234
	0.10588	0.14129		0.45881
	0.07059	0.14129		0.0353
	0.10588	0.14129		0.17646
	0	0.03533		0.28235
	0.10588	0.17662		0.17647
	0.07058	0.17662		0.14117
	0.07058	0.14129		0.14117
	0	0.21194		0.28234
	0.07059	0.35323
	0	0.10597
	0.03529	0.07064
	0.07059	0.14129
	0	0.07065
	0.0353	0.1413
	0	0.07064
	0	0.17662
	0	0.03533
	0.03529	0.21194
	0.03529	0
	0	0
	0.07059	0.24726
	0.03529	0.17661
	0.03529	0.24727
	0	0.21194
	0.03529	0
	0	0.10597
	0.07058	0.07065
	0.07058	0.10582
	0.10587	0.10582
	0	0.1411
		0.14109
		0.07055
		0.03528
		0.10582
		0.03528
		0
		0.17636
		0.07055
		0.14109
		0.10582
		0
		0.17636
		0.03528
		0.07055
		0.14109
		0.1411
		0.1411
		0.03527
		0.10582
		0.14109
		0.07055
		0.10582
		0.03528
		0.10582
		0.07054
		0.07054
		0.14109
		0.1411
		0.21164
		0.17637
		0.1411
		0.17637
		0.07054
		0.21164
		0.10582
		0.17636
		0.07054
		0.14109
		0.07054
		0.17636
		0.07055
		0.07055
		0.24691
		0.17637
		0.07054
		0.03527
		0.10582
		0.07055
		0.07055
		0.14109
		0.10582
		0.17637
		0.03528
		0.07055
		0.03528
		0.10582
		0.07055
		0.10582
		0.03527
		0.10582
		0.10582
	Time Point	Image File	Slices Used
	1	CZI_2c_TP1_1	8 to 78
	1	CZI_2c_TP1_2	10 to 73
	1	CZI_2c_TP1_3	15 to 97
	1	CZI_2c_TP1_4	1 to 112
	1	CZI_2c_TP1_5	4 to 69
	2	CZI_2c_TP2_1	25 to 64
	2	CZI_2c_TP2_2	41 to 69
	2	CZI_2c_TP2_3	9 to 50
	2	CZI_2c_TP2_4	5 to 55
	2	CZI_2c_TP2_5	32 to 86
	2	CZI_2c_TP2_6	52 to 77
	2	CZI_2c_TP2_7	35 to 95
	2	CZI_2c_TP2_8	21 to 114
	3	CZI_2c_TP3_1	31 to 45
	3	CZI_2c_TP3_2	12 to 49
	3	CZI_2c_TP3_3	15 to 112
	3	CZI_2c_TP3_4	8 to 128
	3	CZI_2c_TP3_5	38 to 80
	3	CZI_2c_TP3_6	11 to 72
	4	CZI_2c_TP4_1	8 to 101
	4	CZI_2c_TP4_2	14 to 51
	4	CZI_2c_TP4_3	15 to 60
	4	CZI_2c_TP4_4	20 to 58
	4	CZI_2c_TP4_5	16 to 60

## Sheet: Fig 2d
	TP1	TP2	TP3	TP4
	0.03531	0.10592	0	0.07059
	0	0.07061	0.353124	0.24706
	0.10592	0.07061	0.070624	0.21177
	0.03531	0.21183	0.353124	0.21177
	0.03531	0.03531	0.14125	0
	0.10592	0.21184	0.45906	0.28236
	0.03531	0.14122	0.07062	0.31765
	0.03531	0.0353	0.31782	0.0353
	0.10592	0.24714	0.17657	0.247063
	0.14124	0.03531	0.35312	0.105884
	0.10593	0.14122	0.21187	0.31765
	0.03531	0.10592	0.2825	0.17647
	0	0.10592	0.176562	0.17647
	0.14124	0.03531	0.353125	0.21177
	0.10592	0.14122	0.38844	0.0353
	0.03531	0	0.2825	0.28236
	0.10593	0.10591	0.494375	0.21177
	0.07061	0.14122	0.070625	0.14117
	0.03531	0.10592	0.10593	0.17648
	0.03531	0	0.035312	0.21177
	0.07062	0.10592	0.2825	0.24706
	0	0.03531	0.07062	0.28235
	0.07062	0.14122	0.03531	0.14118
	0.03531	0.10592	0.2825	0.17647
	0.07062	0.10592	0.24719	0.10588
	0	0.03531	0.14125	0.31765
	0	0.17653	0.176562	0.14118
	0.03531	0.0353	0.42375	0.14118
	0.03531	0.14123	0.2825	0.45883
	0.07062	0.03531	0.2825	0.21177
	0.07062	0.14122	0.38843	0.42353
	0.10593	0.07061	0.17657	0.10589
	0.03531	0.10592	0.07062	0.21177
	0.03531	0.10592	0.21188	0.10589
	0.07061	0.21184	0.24719	0.21177
	0.07062	0.03531	0.21188	0.38824
	0.10592	0.10592	0.07062	0.17647
	0.07061	0.14122	0.21188	0.42354
	0.07062	0.07062	0.14125	0.14118
	0.10592	0.14123	0.07062	0.14118
	0.07062	0.07061	0.31781	0.42354
	0.0353	0.0353	0.14125	0.38824
	0.07062	0.10592	0.35312	0.17647
	0.03531	0.03531	0.211874	0.14118
	0.07062	0.14122	0.176563	0.42354
	0	0.0353	0.31781	0.211768
	0.07061	0.10592	0.17656	0.176474
	0.03531	0.07061	0.38844	0.56472
	0.07062	0.14122	0.17656	0
	0.07062	0.07062	0.24719	0.03529
	0.07062	0.17653	0.24719	0.10588
	0.10593	0.03531	0.38843	0.035295
	0	0.17653	0.21187	0.282358
	0.10593	0	0.03532	0.60001
	0.03531	0.10591	0.35313	0.141179
	0.03531	0.0353	0.31781	0.176474
	0.03531	0.17653	0.17656	0.14118
	0.03531	0.10592	0.38844	0.38824
	0.03531	0.17654	0.17656	0
	0.03531	0.03531	0.31781	0.38824
	0	0.14123	0.17656	0.03529
	0.10592	0.07062	0.2825	0.31765
	0.03531	0.10592	0.21187	0.176492
	0.07062	0.07061	0.03528	0.317687
	0.03528	0.10593	0.07056	0.070597
	0.03528	0.07062	0.10584	0.388284
	0.03529	0.17655	0.07056	0.0706
	0.07056	0.10593	0.14112	0.35298
	0.03528	0.10593	0.03528	0.070597
	0.10585	0.07062	0.10584	0.317687
	0.07057	0.21186	0.17641	0.035299
	0.07056	0.07062	0.10584	0.317687
	0.03529	0.07062	0.07056	0.0353
	0.10585	0.07062	0.14112	0.38829
	0	0.10593	0.07056	0.070597
	0.10585	0.07063	0.14112	0.388284
	0.03528	0.03532	0.14112	0.105895
	0.14113	0.03531	0.10585	0.388284
	0	0.03531	0.03528	0.105895
	0.03529	0.03531	0.10584	0.282389
	0.03529	0.10594	0.21169	0.1412
	0	0.10593	0.141122	0.21179
	0.03529	0.14124	0.070562	0.21179
	0.03529	0.07063	0.14112	0.24709
	0.03529	0.07063	0.07057	0.141194
	0.03528	0.07062	0.1764	0.176493
	0.07056	0.17656	0.21169	0.141194
	0.10585	0.07062	0.14112	0.211791
	0.03528	0.07063	0.10584	0.176493
	0.07056	0.03531	0.10585	0.176493
	0.10584	0.14124	0.10584	0.14119
	0	0.14125	0.1764	0.21179
	0.14113	0.17655	0.03528	0.035298
	0.03528	0.10594	0.14112	0.211792
	0.07056	0.14124	0	0.14119
	0.03528	0.10593	0.141123	0.2118
	0.03528	0.07063	0.211684	0.24709
	0.03528	0.03531	0.28224	0.14119
	0.07057	0	0.03528	0.1059
	0.03529	0.07063	0.24696	0.28238
	0.07056	0.10593	0.03528	0.21179
	0.03528	0.03531	0.21169	0.24709
	0.03529	0.07063	0.24696	0.035299
	0.03528	0.03531	0.070562	0.352985
	0	0.21187	0.035281	0.035298
	0.14113	0.21187	0.1764	0.317687
	0.07056	0.10593	0.10584	0.176493
	0.03528	0.03531	0.21168	0.070597
	0.10584	0.14125	0.03528	0.105895
	0	0.07062	0.21169	0.388284
	0.07057	0.10593	0.17641	0.10589
	0.03528	0.10593	0.14113	0.28239
	0.07056	0.07062	0	0.28239
	0	0.10594	0.14113	0.0706
	0.03528	0.17656	0.03528	0.282388
	0.03528	0	0.17641	0.176493
	0	0.07062	0.10584	0.0706
	0.07056	0.03531	0.21168	0.24709
	0.07056	0.10593	0.10585	0.1059
	0.03528	0.03532	0.14113	0.31768
	0.03528	0.10594	0.07056	0.35298
	0.03528	0.07062	0.10585	0
	0.10585	0.14124	0.07056	0.388284
	0.03528	0.10593	0.17641	0.035298
	0.07056	0.07062	0.07056	0.1059
	0.03529	0.07062	0.07056	0.35298
	0.17641	0.14125	0.07056	0.17649
	0.03528	0.10593	0.24703	0.28239
	0.03529	0.07055	0.247029	0.176492
	0.10584	0	0.21174	0.282389
	0.07057	0.10583	0.28232	0.1412
	0.03528	0.07055	0.3529	0.31768
	0.07056	0.1411	0.17645	0.31768
	0.03528	0.03528	0.28232	0.1059
	0	0	0.21174	0.07059
	0.07057	0.1411	0.14116	0.38828
	0.03528	0.10583	0.07058	0.035299
	0.10584	0	0.07058	0.352986
	0.10585	0.10582	0.45877	0.0353
	0.07057	0.1411	0.21174	0.35298
	0.03528	0.07055	0.10587	0.388284
	0.14113	0.10582	0.14116	0
	0.03528	0.1411	0.17645	0.07059
	0.03528	0.03527	0.14116	0.35298
	0.14113	0.07055	0	0.24709
	0.10584	0.1411	0.38819	0.21179
	0.03528	0.07055	0.17645	0.28239
	0.07057	0.10582	0.03529	0.14119
	0.07057	0.10582	0.10587	0.28238
	0.03528	0.03528	0.07058	0.0706
	0.14113	0.03528	0.17645	0.0353
	0	0.07055	0.14116	0.35298
	0.07056	0.17638	0.282319	0.0706
	0.03528	0.03528	0.14116	0.35298
	0.10585	0.1411	0.10587	0.24709
	0.03528	0	0.07058	0.10589
	0.03528	0.21165	0.10587	0.28239
	0.03528	0.07055	0.317609	0.07059
	0.10585	0.17638	0.10587	0.17649
	0	0.03528	0.10587	0.24709
	0	0.17638	0.10587	0.176492
	0.03529	0.03528	0.282319	0.24709
	0.10585	0.10582	0.10587	0.28239
	0	0.07055	0.07058	0.14119
	0.07057	0.1411	0.07058	0.1412
	0	0.03528	0.03529	0.28238
	0.07056	0.17637	0.10587	0.141194
	0.03529	0	0.17645	0.176493
	0.07057	0.1411	0.10587	0.141194
	0.07056	0.07055	0.03529	0.24709
	0.07057	0.10582	0.14116	0.24709
	0.03529	0.03528	0.10587	0.141195
	0.03528	0.03528	0.10587	0.176492
	0.07056	0.07055	0.03529	0.035298
	0.10584	0.07055	0.14116	0.458881
	0.07057	0.1411	0.3529	0.0353
	0.03528	0.07055	0.10587	0.42359
	0.14112	0.10583	0.3529	0.035298
	0.03528	0.03527	0.10587	0.423582
	0.10585	0.10583	0.10587	0.352985
	0	0.1411	0.352899	0.035298
	0.07056	0.03527	0.17645	0.24709
	0	0.1411	0.28232	0.24709
	0	0.03527	0.21174	0.14119
	0.10585	0.1411	0.17645	0.38828
	0	0	0.17645	0.282388
	0.07057	0.10582	0.282319	0.24709
	0.03528	0.07055	0.14116	0.35298
	0.03528	0.10582	0.14116	0.21179
	0.03528	0.10583	0.10587	0.24709
	0.07057	0.10582	0.10587	0.17649
	0.03529	0.03527	0.4235	0.31769
	0.10586	0	0.07059	0.141194
	0.03528	0.03531	0.14117	0.176493
	0	0.0353	0.10587	0.21179
	0.03528	0.10592	0.0353	0.31769
	0.07057	0.17653	0.14117	0.21179
	0.10585	0.14122	0.10587	0.24709
	0.03528	0.21183	0.21175	0.28238
	0.10586	0.14123	0.07058	0.35299
	0.03528	0.14122	0	0.24709
	0.07056	0.03531	0.10588	0.24709
	0.07057	0.03531	0.07059	0.31769
	0.07057	0.14122	0.14117	0.28238
	0	0.07061	0.14117	0.31769
	0.03528	0.28245	0.17646	0.24709
	0.07057	0.07062	0.14117	0.14119
	0	0	0.14117	0.1059
	0.10585	0.141225	0.07059	0.28238
	0.03528	0.070612	0.03529	0.31769
	0.07057	0.10592	0.14117	0.14119
	0.10586	0.03531	0.03529	0.24709
	0.03528	0.24715	0.14117	0.17649
	0	0.10592	0.17646	0.24709
	0.03528	0.17653	0.10587	0.38828
	0.10586	0.24714	0.10588	0.2118
	0.03528	0	0.17646	0.35298
	0.07057	0	0.17646	0.24709
	0	0.07061	0.14117	0.35299
	0.07057	0.0353	0.14116	0.24709
	0.07057	0.0353	0.14117	0.28239
	0.07057	0.07061	0.10587	0.35299
	0.07057	0.07061	0.14117	0.24709
	0.07056	0.14123	0.10588	0.45888
	0.03528	0.10592	0.10588	0.35299
	0.03528	0.0353	0.10587	0.21179
	0.07057	0.07061	0.17646	0.28239
	0.03528	0.07061	0.14117	0.38828
	0.07057	0.14123	0.14117	0.17649
	0.07057	0.14123	0.17646	0.45888
	0.03528	0.03531	0.17646	0.31768
	0.07057	0.03531	0.14117	0.1059
	0.07057	0.14122	0.14117	0.24709
	0.07057	0.07061	0.31763	0.21179
	0.07057	0.14123	0.14117	0.24709
	0.07057	0.0353	0.49409	0
	0.07057	0.10592	0.21175	0.10589
	0.03528	0.07061	0.17646	0.0706
	0.10585	0	0.03529	0.24709
	0.07057	0.03531	0.07059	0.24709
	0.10585	0.141225	0.17646	0.211791
	0.07057	0.141224	0.31763	0.211792
	0.10585	0.07061	0.10588	0.211792
	0.03528	0.14123	0.10588	0.211791
	0.03528	0.141225	0.10588	0.176493
	0.03529	0.141224	0.28234	0.176493
	0	0.21183	0.03529	0.38828
	0.03529	0.24714	0.247044	0.21179
	0.07057	0.07061	0.211753	0.21179
	0.07057	0.07061	0.14117	0.31768
	0.03529	0.03531	0.10588	0.10589
	0.03528	0.03531	0.105876	0.31769
	0.07057	0.07061	0.423505	0.03529
	0.07057	0.07061	0.317629	0.24709
	0.0706	0.10592	0.105876	0.211792
	0.0706	0.14123	0.17806	0.317687
	0.0353	0.07062	0	0.282388
	0.1059	0.14124	0.13355	0.282388
	0	0.03531	0.04451	0.24709
	0.0353	0.14125	0.13355	0.176493
	0.0353	0.07062	0.04451	0.31769
	0.0353	0.14125	0.08903	0.24709
	0	0.07062	0.08903	0.31768
	0.0353	0.10593	0.222577	0.28239
	0.10591	0	0.133547	0.38828
	0.0706	0.10593	0.04451	0.21179
	0	0.07062	0.17806	0.42358
	0.0353	0.07062	0.31161	0.24709
	0.0706	0.03531	0.17806	0.42358
	0.0353	0.07062	0.222577	0.1059
	0.0706	0.03531	0.178062	0.52948
	0	0.10594	0.44516	0.14119
	0.10591	0.07062	0.13354	0.10589
	0.0353	0.03531	0.04452	0.14119
	0.0706	0.10593	0.17806	0.38829
	0.0353	0.10593	0.22258	0.17649
	0	0	0.17806	0.42359
	0.0706	0	0	0.14119
	0.1059	0.10593	0.22258	0.0353
	0.0706	0.03532	0.17806	0.52947
	0.14121	0	0.13355	0.42358
	0.0353	0.10593	0.08903	0.10589
	0.10591	0.17655	0.17806	0.14119
	0.0706	0	0.17806	0.56478
	0.0353	0.07062	0	0.0353
	0.07061	0.10593	0.17806	0.14119
	0.0353	0.03531	0.13354	0.24709
	0.07061	0.07062	0.17806	0.42358
	0.10591	0.07062	0.08903	0.1412
	0	0.07062	0.17806	0.42358
	0	0.17655	0.08903	0.42358
	0	0.03531	0.133547	0.0706
	0.07061	0.03531	0	0.35298
	0.0353	0.03531	0.08904	0.31769
	0.07061	0.14124	0.08903	0.035299
	0.0706	0.17655	0.089031	0.388284
	0.10591	0.10593	0.089031	0.458881
	0	0.07062	0.13354	0.070597
	0.10591	0.03531	0.04451	0.211791
	0.0353	0.10593	0.17806	0.176493
	0.10591	0.10593	0.08903	0.105895
	0	0.07062	0.133546	0.317687
	0.14121	0.03531	0.044516	0.352985
	0.0706	0.07062	0.17806	0.211792
	0.0353	0.10593	0.31161	0.211791
	0.1059	0.10594	0.178062	0.211792
	0	0.10593	0.356124	0.176492
	0.0353	0.03531	0.35612	0.211792
	0.10591	0.07062	0.17806	0.282388
	0.0353	0.03531	0.35613	0.211791
	0.14121	0.14124	0.13354	0.28239
	0.0706	0.03531	0	0.28238
	0.07061	0.14125	0.089031	0.1412
	0.0353	0.10593	0.13354	0.38828
	0.07061	0	0.04452	0.35299
	0.1059	0.141241	0.044516	0.17649
	0	0.14124	0.178062	0.31768
	0.10591	0	0.40064	0.28239
		0.07062	0.13355
		0.03531
	Time Point	Image File	Slices Used
	1	CZI_2d_TP1_1	8 to 97
	1	CZI_2d_TP1_2	13 to 106
	1	CZI_2d_TP1_3	21 to 136
	1	CZI_2d_TP1_4	5 to 65
	1	CZI_2d_TP1_5	7 to 108
	2	CZI_2d_TP2_1	47 to 72
	2	CZI_2d_TP2_2	54 to 91
	2	CZI_2d_TP2_3	43 to 96
	2	CZI_2d_TP2_4	6 to 64
	2	CZI_2d_TP2_5	40 to 98
	3	CZI_2d_TP3_1	26 to 81
	3	CZI_2d_TP3_2	40 to 69
	3	CZI_2d_TP3_3	39 to 66
	3	CZI_2d_TP3_4	25 to 63
	3	CZI_2d_TP3_5	13 to 99
	4	CZI_2d_TP4_1	19 to 75
	4	CZI_2d_TP4_2	4 to 63
	4	CZI_2d_TP4_3	12 to 63
	4	CZI_2d_TP4_4	8 to 61
	4	CZI_2d_TP4_5	9 to 100
	4	CZI_2d_TP4_6	31 to 153
	4	CZI_2d_TP4_7	3 to 73

## Sheet: Fig 2g
	TP1	TP4
	0	0.14118
	0	0.14118
	0	0.141179
	0	0.105885
	0	0.176474
	0	0.247064
	0.035292	0.176474
	0	0.141179
	0	0.211769
	0.035292	0.247064
	0.035292	0.211769
	0	0.211769
	0.035292	0.14118
	0	0.176474
	0	0.14118
	0	0.105885
	0	0.141179
	0.035292	0.141179
	0.035292	0.211791
	0	0.211791
	0.035292	0.141194
	0	0.176474
	0	0.282388
	0	0.317687
	0	0.211792
	0.035292	0.211792
	0	0.458881
	0	0.317687
	0	0.105895
	0.035292	0.035298
	0	0.24709
	0	0.105896
	0.035292	0.176492
	0	0.176492
	0	0.070597
	0	0.141195
	0	0.141172
	0	0.176492
	0	0.035287
	0	0.070597
	0	0.035286
	0	0.105859
	0.035292	0.105858
	0	0.105859
	0.035292	0.141145
	0	0.141145
	0.035292	0.141145
	0	0.28229
	0.035292	0.070572
	0	0.105859
	0.035292	0.141159
	0	0.176449
	0.070624	0.282319
	0.035292	0.176449
	0	0.211739
	0	0.176449
	0	0.17645
	0	0.211739
	0	0.141159
	0	0.17645
	0.035292	0.282319
	0	0.282319
	0	0.176449
	0	0.247029
	0	0.141159
	0	0.141159
	0	0.17645
	0	0.141159
	0.035292	0.282319
	0	0.282319
	0.035292	0.141159
	0	0.3529
	0.035292	0.352899
	0	0.317609
	0	0.317609
	0	0.10587
	0.035292	0.10587
	0	0.141159
	0.035292	0.07058
	0	0.10587
	0	0.176449
	0	0.141159
	0	0.247029
	0	0.247029
	0	0.211739
	0	0.211739
	0	0.105869
	0	0.03529
	0.035292	0.211739
	0.035292	0.211739
	0.035292	0.211739
	0	0.317609
	0.035292	0.105869
	0	0.17645
	0.035292	0.211739
	0	0.247029
	0.035292	0.176521
	0.035292	0.211826
	0	0.176521
	0.035292	0.211826
	0.035292	0.24713
	0.035292	0.24713
	0.035292	0.24713
	0.035292	0.211826
	0	0.176521
	0	0.211826
	0	0.176521
	0	0.211826
	0.035292	0.035304
	0	0.035304
	0.035292	0.317738
	0	0.211825
	0.035292	0.176521
	0	0.247129
	0.035292	0.388346
	0	0.423651
		0.105913
		0.176521
		0.035304
		0.176521
		0.141217
		0.141216
	Time Point	Image File	Slices Used
	1	CZI_2c_TP1_1	12 to 34
	1	CZI_2c_TP1_2	3 to 40
	1	CZI_2c_TP1_3	33 to 60
	1	CZI_2c_TP1_4	6 to 83
	1	CZI_2c_TP1_5	1 to 78
	4	CZI_2c_TP4_1	15 to 126
	4	CZI_2c_TP4_2	17 to 60
	4	CZI_2c_TP4_3	18 to 21
	4	CZI_2c_TP4_5	17 to 98
	4	CZI_2g_TP4_1	3 to 107
	4	CZI_2g_TP4_2	11 to 42

## Sheet: Fig 2h
	TP1	TP4
	0.03531	0.141179
	0	0.141179
	0	0.141179
	0	0.17647
	0	0.070589
	0	0.141179
	0	0.24707
	0	0.21176
	0	0.31765
	0	0.24706
	0	0.24706
	0	0.21177
	0	0.07059
	0	0.24706
	0	0.211769
	0	0.141179
	0	0.176474
	0	0.317653
	0	0.17647
	0	0.247063
	0	0.211791
	0	0.247089
	0	0.17649
	0.03531	0.17649
	0	0.17649
	0	0.176493
	0	0.105895
	0.03531	0.176493
	0	0.141194
	0	0.24709
	0	0.1059
	0	0.1059
	0	0.211791
	0	0.1059
	0.03531	0.0706
	0	0.176492
	0	0.21179
	0	0.21179
	0	0.105896
	0	0.105896
	0.03528	0.176493
	0.03528	0.24709
	0	0.42358
	0	0.388284
	0.03528	0.17649
	0	0.17649
	0.03528	0.35299
	0	0.31768
	0	0.211791
	0.03528	0.28239
	0	0.141194
	0	0.141194
	0	0.28239
	0	0.352985
	0	0.352985
	0	0.317687
	0.03528	0.176492
	0	0.24709
	0	0.24709
	0	0.24709
	0	0.282388
	0	0.141194
	0	0.141194
	0.035285	0.247089
	0.035285	0.282388
	0.035285	0.317687
	0	0.28239
	0	0.176493
	0.035285	0.176493
	0	0.176493
	0	0.176493
	0	0.1059
	0	0.176493
	0	0.211791
	0	0.105896
	0	0.141194
	0	0.105896
	0	0.211792
	0	0.211792
	0	0.141194
	0	0.070598
	0	0.28238
	0.035301	0.035299
	0.035301	0.176493
	0	0.31768
	0	0.28239
	0	0.24709
	0	0.31769
	0	0.21179
	0.035301	0.21179
	0	0.176413
	0	0.14113
	0	0.35283
	0	0.14113
	0	0.24698
	0	0.352826
	0	0.28226
	0	0.176413
	0	0.176413
	0	0.211696
		0.211696
		0.14113
		0.246978
		0.246978
		0.282261
		0.282403
		0.14113
		0.176413
		0.14113
		0.10591
		0.14113
		0.176413
		0.10591
		0.176413
		0.247102
		0.10591
		0.353002
		0.247102
		0.176502
		0.176502
		0.141201
		0.247102
		0.0706
		0.388303
		0.105901
	Time Point	Image File	Slices Used
	1	CZI_2d_TP1_1	2 to 73
	1	CZI_2d_TP1_2	18 to 108
	1	CZI_2d_TP1_3	8 to 143
	1	CZI_2d_TP1_4	7 to 55
	1	CZI_2d_TP1_5	1 to 112
	4	CZI_2d_TP4_1	29 to 81
	4	CZI_2d_TP4_2	9 to 55
	4	CZI_2d_TP4_3	14 to 61
	4	CZI_2d_TP4_4	8 to 50
	4	CZI_2d_TP4_5	39 to 72

## Sheet: Fig 3e
Left Graph				Right Graph
distance (um)	PfCINCH	PfMyoJ		distance (um)	PfCINCH	PfMyoJ
0	185.5	14.5		0	915	11
0.035299	517.102	33.589		0.0353	1195.32	18.71
0.070597	975.845	41.849		0.0706	1402.07	67.167
0.105896	1510.72	30.761		0.1059	1512.7	184.815
0.141194	2049.95	10.159		0.14119	1548.95	371.107
0.176493	2548.28	7.263		0.17649	1618.83	581.583
0.211791	3051.2	35.347		0.21179	1935.88	753.2
0.24709	3537.5	90.729		0.24709	2752.28	865.367
0.282388	3920.91	154.058		0.28239	4210.28	953.907
0.317687	4149.41	185.763		0.31769	6179.86	1076.82
0.352985	4123.27	170.949		0.35299	8214.17	1290.5
0.388284	3815	136.239		0.38828	9724.07	1707.46
0.423582	3396.02	124.691		0.42358	10131	2481.6
0.458881	3028.4	137.811		0.45888	9227.94	3818.41
0.49418	2929.91	165.95		0.49418	7272.53	5702.85
0.529478	3331.7	192.187		0.52948	4889.38	7771.88
0.564777	4232.09	212.63		0.56478	2787.52	9438.49
0.600075	5352.44	223.424		0.60008	1445.8	10178.9
0.635374	6383.81	204.221		0.63537	946.92	9763.5
0.670672	7073.2	144.25		0.67067	1043.87	8312.92
0.705971	7140.21	70.541		0.70597	1374	6217.33
0.741269	6573.27	24.535		0.74127	1649.55	3922.09
0.776568	5541.97	35.932		0.77657	1759.5	2041.81
0.811866	4297.58	81.658		0.81187	1705.65	810.95
0.847165	3146.18	88.034		0.84716	1518.16	204.6
0.882463	2288.31	23.273		0.88246	1226.21	27.958
0.917762	1760.07	0		0.91776	869.32	52
0.953061	1472.67	0.571		0.95306	505.355	121.46
0.988359	1261.36	4.878		0.98836	197.92	162.973
1.02366	1001	28		1.02366	32.907	152.84
				1.05896	3.496e-12	105.5
Image File	Slices/Points			Image File	Slices/Points
CZI_3e	44			CZI_3e	48

## Sheet: Fig 3f
Left Graph				Right Graph
distance (um)	PfCINCH	PfSLACR		distance (um)	PfCINCH	PfSLACR
0	425.75	26.25		0	95	38.5
0.035299	537.423	45.901		0.035299	111.69	41.103
0.070597	654.857	65.459		0.070597	309.914	40.466
0.105896	765.746	87.207		0.105896	684	36.69
0.141194	858.653	114.274		0.141194	1386.76	47.897
0.176493	943.053	153.183		0.176493	2197.97	42.241
0.211791	1063.6	206.881		0.211791	3061.55	29.897
0.24709	1294.78	272.377		0.24709	3828.55	0.966
0.282388	1721.84	343.524		0.282388	4440.1	14.948
0.317687	2412.17	411.667		0.317687	4947.48	142.241
0.352985	3389.26	464.703		0.352985	5265.71	547.448
0.388284	4605.79	487.37		0.388284	5435	1301.59
0.423582	5927.09	470.253		0.423582	5429.1	2406.28
0.458881	7139.21	417.055		0.458881	5313.79	3758.55
0.49418	7994.05	342.611		0.49418	5277.21	4976.17
0.529478	8288.94	264.972		0.529478	5307.21	5989.35
0.564777	7941.98	195.583		0.564777	5476.55	6313.98
0.600075	7025.81	138.895		0.600075	5497.97	6185.31
0.635374	5743.1	97.102		0.635374	5167.4	5335.43
0.670672	4352.37	71.483		0.670672	4465.31	4155.76
0.705971	3084.21	61.647		0.705971	3355.88	2745.78
0.741269	2082.22	62.116		0.741269	2190.34	1509.38
0.776568	1385.24	64.448		0.776568	1163.24	641.328
0.811866	953.219	62.27		0.811866	467.517	174.31
0.847165	712.057	53.157		0.847165	125.328	18.466
0.882463	591.399	40.395		0.882463	0	0
0.917762	537.388	29.955		0.917762	0	0
0.953061	512.339	28.34		0.953061	0	0
0.988359	495.007	40.973		0.988359	0	3.034
1.02366	482.5	70.25		1.02366	0	36
Image File	Slices/Points			Image File	Slices/Points
CZI_3f	52			CZI_3f	45

## Sheet: Fig 3g
	Counting # of PfSLACR-positive BC rings (delineated by PfCINCH)
	Stage	Parasite #	# of BC rings	# of BC rings w/ MYOJ
	1: mid seg	1	29	29
		2	30	30
		3	28	28
		4	29	29
		5	32	32
	2: act. Contr.	1	29	29
		2	31	31
		3	24	24
		4	24	24
		5	30	30
	3: done contracting	1	30	30	1
		2	28	28	1
		3	28	28	1
		4	29	29	1
		5	30	30	1
		6	29	29	1
		7	29	26	0.896552
		8	26	26	1
		9	26	24	0.923077
		10	32	32	1
		11	29	27	0.931034
	4: post egress	1	32	24	0.75
		2	31	25	0.806452
		3	29	19	0.655172
		4	28	20	0.714286
		5	26	22	0.846154
		6	26	23	0.884615
		7	28	18	0.642857
		8	30	19	0.633333
		9	29	17	0.586207
		10	29	16	0.551724
		11	26	14	0.538462
		12	25	18	0.72
	Time Point	Image File	Slices Used
	1	CZI_2c_TP1_1	NA/All Slices Used
	1	CZI_2c_TP1_2	NA/All Slices Used
	1	CZI_2c_TP1_3	NA/All Slices Used
	1	CZI_2c_TP1_4	NA/All Slices Used
	1	CZI_2c_TP1_5	NA/All Slices Used
	2	CZI_2c_TP2_1	NA/All Slices Used
	2	CZI_2c_TP2_2	NA/All Slices Used
	2	CZI_2c_TP2_3	NA/All Slices Used
	2	CZI_2c_TP2_4	NA/All Slices Used
	2	CZI_2c_TP2_5	NA/All Slices Used
	3	CZI_2c_TP3_1	NA/All Slices Used
	3	CZI_2c_TP3_2	NA/All Slices Used
	3	CZI_2c_TP3_3	NA/All Slices Used
	3	CZI_2c_TP3_4	NA/All Slices Used
	3	CZI_2c_TP3_5	NA/All Slices Used
	3	CZI_2c_TP3_6	NA/All Slices Used
	3	CZI_3g_TP3_7	NA/All Slices Used
	3	CZI_3g_TP3_8	NA/All Slices Used
	3	CZI_3g_TP3_9	NA/All Slices Used
	3	CZI_3g_TP3_10	NA/All Slices Used
	3	CZI_3g_TP3_11	NA/All Slices Used
	4	CZI_2c_TP4_1	NA/All Slices Used
	4	CZI_2c_TP4_2	NA/All Slices Used
	4	CZI_2c_TP4_3	NA/All Slices Used
	4	CZI_2c_TP4_4	NA/All Slices Used
	4	CZI_2c_TP4_5	NA/All Slices Used
	4	CZI_2g_TP4_1	NA/All Slices Used
	4	CZI_2g_TP4_2	NA/All Slices Used
	4	CZI_3g_TP4_8	NA/All Slices Used
	4	CZI_3g_TP4_9	NA/All Slices Used
	4	CZI_3g_TP4_10	NA/All Slices Used
	4	CZI_3g_TP4_11	NA/All Slices Used
	4	CZI_3g_TP4_12	NA/All Slices Used

## Sheet: Fig 3h
	Counting # of PfSLACR-positive BC rings (delineated by PfCINCH)
	Time Point	Parasite #	# of BC rings	# of BC rings w/ PfSLACR
	1	1	30	30	1
	1	2	27	27	1
	1	3	33	33	1
	1	4	32	32	1
	1	5	29	29	1
	2	1	35	35	1
	2	2	36	36	1
	2	3	29	29	1
	2	4	34	34	1
	2	5	35	35	1
	3	1	31	30	0.967742
	3	2	30	30	1
	3	3	21	20	0.952381
	3	4	34	34	1
	3	5	33	33	1
	3	6	29	26	0.896552
	3	7	24	19	0.791667
	3	8	30	30	1
	4	1	31	24	0.774194
	4	2	40	28	0.7
	4	3	28	21	0.75
	4	4	29	21	0.724138
	4	5	49	30	0.612245
	4	6	33	23	0.69697
	4	7	33	29	0.878788
	Time Point	Image File	Slices Used
	1	CZI_2d_TP1_1	NA/All Slices Used
	1	CZI_2d_TP1_2	NA/All Slices Used
	1	CZI_2d_TP1_3	NA/All Slices Used
	1	CZI_2d_TP1_4	NA/All Slices Used
	1	CZI_2d_TP1_5	NA/All Slices Used
	2	CZI_2d_TP2_1	NA/All Slices Used
	2	CZI_2d_TP2_2	NA/All Slices Used
	2	CZI_2d_TP2_3	NA/All Slices Used
	2	CZI_2d_TP2_4	NA/All Slices Used
	2	CZI_2d_TP2_5	NA/All Slices Used
	3	CZI_2d_TP3_1	NA/All Slices Used
	3	CZI_2d_TP3_2	NA/All Slices Used
	3	CZI_2d_TP3_3	NA/All Slices Used
	3	CZI_2d_TP3_4	NA/All Slices Used
	3	CZI_2d_TP3_5	NA/All Slices Used
	3	CZI_3h_TP3_6	NA/All Slices Used
	3	CZI_3h_TP3_7	NA/All Slices Used
	3	CZI_3h_TP3_8	NA/All Slices Used
	4	CZI_2d_TP4_1	NA/All Slices Used
	4	CZI_2d_TP4_2	NA/All Slices Used
	4	CZI_2d_TP4_3	NA/All Slices Used
	4	CZI_2d_TP4_4	NA/All Slices Used
	4	CZI_2d_TP4_5	NA/All Slices Used
	4	CZI_2d_TP4_6	NA/All Slices Used
	4	CZI_2d_TP4_7	NA/All Slices Used

[truncated: 41 more sheets: Fig 4a, Fig 4b, Fig 4c, Fig 4d, Fig 5c, Fig 5d, Fig 5e, Fig 5f, Fig 6a, Fig 6c, Fig 6e, Fig 6g, Fig 7c, Fig 7d, Fig 7e, Fig 8c, Fig 8d, Fig 8e, Fig 9c, Fig 9d …]
